# Supplementary material for: Endemic High-Risk Clone ST277 Is Related to the Spread of SPM-1-Producing Pseudomonas aeruginosa during the COVID-19 Pandemic Period in Northern Brazil
Source: Microorganisms. 2023 Aug 11;11(8):2069. doi: 10.3390/microorganisms11082069 (PMC10457858; doi:10.3390/microorganisms11082069)
Supplement: Supplementary file 1 [file microorganisms-11-02069-s001.zip]

Archive with 2 entries (1 files):
- microorganisms-2476623-supplementary/
- microorganisms-2476623-supplementary/Table sup 1_MLST primers.xlsx
