# Supplementary material for: Endemic High-Risk Clone ST277 Is Related to the Spread of SPM-1-Producing Pseudomonas aeruginosa during the COVID-19 Pandemic Period in Northern Brazil
Source: Microorganisms. 2023 Aug 11;11(8):2069. doi: 10.3390/microorganisms11082069 (PMC10457858; doi:10.3390/microorganisms11082069)
Supplement: Supplementary file 1 [file microorganisms-11-02069-s001.zip › microorganisms-2476623-supplementary/Table sup 1_MLST primers.xlsx]

## Sheet: Planilha1
Table S1	MLST primers design for the present study
	Sequence (5'->3')	amplicon size (bp)
Forward primer	acsA- ACGACCTGATGAAGGTTGCC	756
Reverse primer	acsA- TGAAGTAGGTGTCGACGAAGC
Forward primer	guaA-CTTCGTCCTCGACATCTGCG	573
Reverse primer	guaA-ATCTTGCGCACTTCGTCCTT
Forward primer	mutL-AGGTTCGCGACCTGTTCTTC	572
Reverse primer	mutL-GTCGTCGGGACGGACCT
Forward primer	nuoD-CTTCAAGCCGGAAGACTGGG	465
Reverse primer	nuoD-ATGGCCTCGACCACCTTGTA
Forward primer	ppsA-AGGCCATGATCATCGAGAAGC	504
Reverse primer	ppsA-CATCGAAACCGAGTTCGCCT
Forward primer	trpE-CTGCGCTGTTTCAATCCGAC	567
Reverse primer	trpE-CACGTGGAGTTCACCGTTCT
